# Supplementary material for: Effects of Stockpiling on Topsoil Biogeochemistry for Semiarid Mine Reclamation
Source: Min Metall Explor. 2025 Jan 8;42(1):15–26. doi: 10.1007/s42461-024-01164-2 (PMC11787246; doi:10.1007/s42461-024-01164-2)
Supplement: Supplementary file 2 — Supplementary file2 The supplemental materials include tables of all collected data. (XLSX 52 KB) [file 42461_2024_1164_MOESM2_ESM.xlsx]

## Sheet: TableS1. SoilNutrientData
Table S1. Soil nutrient analysis data for the North and South cores.
Sample	DNA Biomass	Total exchange capacity	pH	Organic matter	Est. N release	S	Olsen P	Ca	Mg	K	Na	Ca	Mg	K	Na	Other Bases	H	Fe	Mn	Cu	Zn	NO3-N	NH4-N	C	N	Organic C	WEOC	WEN
							P
	(ng/g)	(meq/100 g)		(%)	(# N/acre)	(mg/kg)	(mg/kg)	(mg/kg)	(mg/kg)	(mg/kg)	(mg/kg)	(%)	(%)	(%)	(%)	(%)	(%)	(mg/kg)	mg/kg)	(mg/kg)	(mg/kg)	(ppm	(ppm)	(%)	(%)	(%)	(ppm)	(ppm)
NC 1-2	2574.8	9.67	7.4	1.2	44	8	3	1450	212	64	24	74.97	18.27	1.7	1.08	4	0	6	3	4.88	< 0.4	11.9	< 0.5	0.52	< 0.05	1	114.2	22.6
NC 3	1997.5	10.65	7.3	1.3	46	12	1	1589	230	85	31	74.6	18	2.05	1.27	4.1	0	8	7	4.86	< 0.4	17.1	< 0.5	0.59	< 0.05	0.38	128.9	31.3
NC 4	2342.8	22.1	7.9	1.2	44	67	2	3653	318	98	37	82.65	11.99	1.14	0.73	3.5	0	26	5	14.74	< 0.4	26.5	1.4	0.78	0.05	0.58	130.4	39.7
NC 5	1251.6	18.91	8.1	1.2	43	59	4	3125	264	95	51	82.63	11.63	1.29	1.17	3.3	0	23	9	15.68	< 0.4	1.6	1.1	1.08	< 0.05	0.38	110.4	13.8
NC 6	1094.1	14.51	7.6	1.3	47	81	4	2222	275	111	63	76.57	15.79	1.96	1.89	3.8	0	44	58	23.02	0.79	< 0.5	6.2	0.63	0.05	0.6	139.6	12.9
NC 7	411	12.65	7	1.6	52	60	3	1841	288	129	36	72.77	18.97	2.61	1.24	4.4	0	106	58	21.46	1.37	< 0.5	8.1	0.73	0.05	0.58	151.1	17.6
NC 8	388.5	12.17	7.6	1	41	52	1	1829	244	104	61	75.14	16.71	2.19	2.18	3.8	0	95	28	15.91	1.18	< 0.5	4	0.45	< 0.05	0.39	127.4	10.6
NC 9	111.8	13.76	8.8	0.5	18	20	2	2208	203	53	122	80.23	12.29	0.99	3.85	2.6	0	7	2	2.66	< 0.4	0.6	0.9	< 0.20	< 0.05	< 0.20	67.6	6.5
NC 10	11.3	13.94	8.9	0.4	15	21	< 1	2295	175	72	110	82.32	10.46	1.32	3.43	2.5	0	5	2	1.3	< 0.4	2.8	< 0.5	< 0.20	< 0.05	< 0.20	66.7	8.4
NC 11	3.5	12.01	8.5	0.5	20	16	5	1980	151	50	86	82.43	10.48	1.07	3.11	2.9	0	2	1	1.02	< 0.4	6.5	0.8	< 0.20	< 0.05	< 0.20	53.5	16.8
NC 12	751.9	15.09	8.7	0.8	30	23	3	2447	224	115	66	81.08	12.37	1.95	1.9	2.7	0	36	14	5.6	< 0.4	6.1	< 0.5	0.4	< 0.05	0.27	91.4	15.8
NC 13	28.5	10.56	8.6	0.4	18	11	2	1714	155	57	58	81.16	12.23	1.38	2.39	2.8	0	6	3	1.78	< 0.4	2	< 0.5	< 0.20	< 0.05	< 0.20	59.3	9.2
NC 14	30.9	12.96	8.6	0.3	13	13	< 1	2101	198	64	63	81.06	12.73	1.27	2.11	2.8	0	3	1	1.74	< 0.4	5.2	< 0.5	< 0.20	< 0.05	< 0.20	59	13.5
NC 15	5.8	9.3	8.5	0.4	17	8	< 1	1525	131	51	43	81.99	11.74	1.41	2.01	2.9	0	3	1	1.44	< 0.4	13.6	< 0.5	< 0.20	< 0.05	< 0.20	67.9	29.1
NC 16	479.2	13.7	8.3	0.7	30	23	2	2195	210	93	72	80.11	12.77	1.74	2.28	3.1	0	29	13	4.52	< 0.4	5.6	< 0.5	0.3	< 0.05	< 0.20	80.7	15.7
NC 17	18.5	13.19	8.7	0.5	21	12	< 1	2141	194	80	71	81.16	12.26	1.56	2.34	2.7	0	6	3	1.89	< 0.4	6.5	0.7	< 0.20	< 0.05	< 0.20	54.9	14
NC 18	32.3	17.62	8.1	0.4	15	674	2	2932	227	73	69	83.2	10.74	1.06	1.7	3.3	0	4	2	6.99	< 0.4	5.5	0.6	< 0.20	< 0.05	< 0.20	58.1	13.6
NC 19	98.8	63.34	7.9	0.6	25	7194	4	11175	464	198	200	88.21	6.1	0.8	1.37	3.5	0	6	2	9.64	1	2.6	< 0.5	0.75	< 0.05	0.41	59.1	10.2
NC 20	176.1	35.85	8	0.6	22	2579	5	6116	356	187	139	85.3	8.28	1.34	1.69	3.4	0	18	9	4.99	0.44	0.9	< 0.5	0.32	< 0.05	0.26	57.7	8.5
NC 21	28.5	20.8	9	0.7	29	48	1	2883	605	102	135	69.3	24.24	1.26	2.82	2.4	0	9	42	18.06	0.48	< 0.5	< 0.5	0.2	< 0.05	< 0.20	73.6	6.5
NC 22	85.1	9.21	8.2	0.6	25	15	2	1306	226	75	72	70.9	20.45	2.09	3.4	3.2	0	21	107	51.09	< 0.4	< 0.5	0.6	0.26	< 0.05	< 0.20	76.6	6.7
NC 23	48.3	11.4	7.4	0.9	35	8	6	1653	272	93	41	72.5	19.88	2.09	1.56	4	0	42	121	84.37	0.46	< 0.5	1.5	0.33	< 0.05	0.27	115.1	10.5
NC 24	80.2	18.92	7.9	0.7	28	280	1	2815	395	172	103	74.39	17.4	2.33	2.37	3.5	0	37	54	38.63	< 0.4	1.2	< 0.5	< 0.20	< 0.05	< 0.20	92.8	10.7
NC 25	46.4	11.04	8.1	0.8	32	9	1	1674	229	85	41	75.82	17.29	1.97	1.61	3.3	0	15	73	52.44	< 0.4	< 0.5	0.9	0.26	< 0.05	0.21	105.8	8.9
NC 26	103.2	11.81	6.7	1.2	44	6	3	1430	381	70	50	60.54	26.88	1.52	1.84	4.7	4.5	77	134	10.54	< 0.4	< 0.5	< 0.5	0.28	< 0.05	0.22	192.5	16.8
NC 27	72.5	12.3	7	1.4	47	16	5	1571	414	83	55	63.86	28.05	1.73	1.94	4.4	0	107	115	13.11	0.55	< 0.5	0.9	0.47	< 0.05	0.46	176.4	14.5
NC 28	195.3	17.08	7.8	1.2	44	121	6	2323	481	169	95	68	23.47	2.54	2.42	3.6	0	83	83	29.54	2.12	< 0.5	3.5	0.49	< 0.05	0.39	156.6	13.2
NC 29	257.6	16.64	7.2	1.7	54	17	15	2341	409	220	61	70.34	20.48	3.39	1.59	4.2	0	141	85	6.72	3.64	< 0.5	14.7	0.74	0.05	0.64	200.3	17.8
NC 30	114	24.25	7.8	1.8	56	10	10	3466	654	124	64	71.46	22.47	1.31	1.15	3.6	0	87	129	14.93	0.61	< 0.5	6	0.97	0.06	0.61	168.2	15
NC 31	85.8	19.69	7.5	2	59	19	9	2575	606	259	76	65.39	25.65	3.37	1.68	3.9	0	129	132	22.74	2.91	< 0.5	5.4	0.8	0.06	0.74	207.8	13.7
NC 32	148.5	19.18	7.3	2.5	70	92	5	2569	569	225	53	66.97	24.72	3.01	1.2	4.1	0	146	171	30.23	7.23	< 0.5	10.9	0.83	0.05	0.69	207.5	15.4
NC 33	390.7	21.31	7.3	3.1	81	11	9	2817	677	220	33	66.1	26.47	2.65	0.67	4.1	0	171	144	38.59	6.54	< 0.5	19.9	1.56	0.08	1.35	248.6	19.8
NC 34	139.1	17.17	7.8	1.8	57	12	14	2294	529	198	38	66.8	25.67	2.96	0.96	3.6	0	117	85	23.19	7.59	< 0.5	10.5	0.72	< 0.05	0.67	162.8	15.1
NC 35	99.2	17.69	8	1.5	51	8	8	2495	460	210	56	70.52	21.67	3.04	1.38	3.4	0	42	142	10.5	4.96	< 0.5	4.8	0.59	0.05	0.37	164.6	12
NC 36	157.2	22.23	7.3	1.8	56	11	9	2943	705	179	62	66.19	26.43	2.06	1.21	4.1	0	44	160	7.15	2.09	< 0.5	0.8	0.67	0.05	0.58	380.5	14.9
NC 37	162.6	22.47	6.8	2.2	64	5	5	2849	689	192	65	63.4	25.55	2.19	1.26	4.6	3	27	118	6.79	1.1	< 0.5	0.6	0.52	< 0.05	0.42	316.8	12.9
NC 38	281.7	27.66	6.7	1.7	55	6	1	3582	770	191	68	64.75	23.2	1.77	1.07	4.7	4.5	25	138	8.18	1	< 0.5	2.5	0.62	< 0.05	0.33	275.4	11.1
NC 39	37.2	24.09	6.2	1.1	42	15	4	2761	655	218	28	57.31	22.66	2.32	0.51	5.2	12	18	86	0.75	1.79	< 0.5	< 0.5	1.41	0.05	1.13	115.3	7
SC 1	2780.8	14.47	6.8	1.1	42	9	5	2036	342	90	25	70.35	19.7	1.59	0.75	4.6	3	10	5	7.24	0.54	7.4	< 0.5	0.7	0.07	0.62	153.9	21.5
SC 2	2245.7	15.28	7.1	1.1	42	23	6	2311	313	106	43	75.62	17.07	1.78	1.22	4.3	0	13	5	7.36	0.62	40.8	< 0.5	0.73	0.06	0.65	181.4	59.9
SC 3	677.4	18.3	8.1	0.7	29	42	5	3025	236	133	61	82.65	10.75	1.86	1.45	3.3	0	11	7	9.38	0.47	24.8	< 0.5	0.57	0.06	0.29	137	41.7
SC 4	1697.1	20.47	8.1	0.7	29	37	6	3370	275	152	61	82.32	11.2	1.9	1.3	3.3	0	18	6	11.29	0.46	21.7	< 0.5	0.53	< 0.05	0.52	124.4	39.8
SC 5	1145.9	21.41	8.2	0.9	36	48	8	3510	302	149	63	81.97	11.75	1.78	1.28	3.2	0	26	5	15.24	0.43	10.2	< 0.5	0.74	< 0.05	0.54	127.5	24.4
SC 6	1367	17.68	7.9	1.9	58	43	9	2813	278	182	48	79.55	13.1	2.64	1.18	3.5	0	64	18	18.27	1.21	< 0.5	< 0.5	0.65	< 0.05	0.24	195	13.3
SC 7	85.3	14.7	7.6	1.3	45	62	2	1958	445	131	71	66.6	25.23	2.29	2.1	3.8	0	96	30	22.57	2.69	< 0.5	5.1	0.58	0.05	0.49	133.2	12.1
SC 8	251.3	12	7	1.7	55	34	3	1670	310	135	44	69.58	21.53	2.88	1.59	4.4	0	115	38	34.62	2.13	< 0.5	9.2	0.6	0.05	0.5	152.8	14.6
SC 9	97.4	14.47	8.1	0.9	38	23	< 1	2179	295	98	90	75.29	16.99	1.74	2.7	3.3	0	46	44	17.96	1.13	< 0.5	5.6	0.35	< 0.05	0.27	123.5	11.2
SC 10	4.7	16	8.5	0.4	17	14	5	2613	212	80	115	81.66	11.04	1.28	3.13	2.9	0	4	7	2.48	0.43	1.8	3.6	< 0.20	< 0.05	< 0.20	68.9	10.1
SC 11	0.1	12.68	8.4	0.5	21	25	< 1	2061	179	52	84	81.27	11.76	1.05	2.88	3	0	3	8	1.56	< 0.4	4.4	< 0.5	< 0.20	< 0.05	< 0.20	57.6	13.2
SC 12	101.8	12.87	6	1.5	49	12	7	1379	351	113	31	53.57	22.73	2.25	1.05	5.4	15	168	62	24.98	2.63	< 0.5	8.2	0.67	0.05	0.41	139	12.4
SC 13	57.6	12.43	6.3	1.5	50	7	2	1533	305	81	18	61.67	20.45	1.67	0.63	5.1	10.5	100	101	16.26	1.21	< 0.5	3.3	0.72	< 0.05	0.59	241.1	12.7
SC 14	78.8	14.22	6.5	1.4	49	14	3	1846	345	97	24	64.91	20.22	1.75	0.73	4.9	7.5	130	79	10.37	1.19	< 0.5	3.2	1.03	0.05	0.71	225.6	13.2
SC 15	96.3	13.94	7.5	1.2	44	33	2	1916	383	106	81	68.72	22.9	1.95	2.53	3.9	0	98	27	13.81	2.83	< 0.5	6.5	0.52	< 0.05	0.49	143.8	12.5
SC 16	520.3	14.87	8.2	1	40	27	4	2349	245	159	47	78.98	13.73	2.74	1.37	3.2	0	67	32	11.08	0.92	1	1.9	0.53	< 0.05	0.51	157.3	13.9
SC 17	105.6	13.5	7.7	1.3	46	26	7	1950	321	134	53	72.22	19.81	2.55	1.71	3.7	0	99	33	13.33	2.32	< 0.5	5	0.58	< 0.05	0.42	169.1	12.8
SC 18	220.5	12.32	7.7	1.3	46	19	5	1756	312	91	57	71.27	21.1	1.89	2.01	3.7	0	84	14	9.57	1.2	< 0.5	5	1.04	< 0.05	0.97	178.1	12.8
SC 19	177.2	12.15	7.8	1.1	41	16	5	1760	290	107	51	72.43	19.89	2.26	1.83	3.6	0	63	18	10.3	0.57	< 0.5	0.6	0.31	< 0.05	0.24	152.8	9.4
SC 20	241.6	14.32	8.2	0.9	36	24	5	2185	272	153	63	76.29	15.83	2.74	1.91	3.2	0	48	18	8.12	0.67	2.4	< 0.5	0.42	< 0.05	0.33	125.2	11.7
SC 21	289.5	10.52	8	0.7	28	40	2	1568	222	84	60	74.52	17.59	2.05	2.48	3.4	0	9	6	17.18	< 0.4	< 0.5	< 0.5	< 0.20	< 0.05	< 0.20	77.3	7.3
SC 22	99.6	10.07	8.2	0.5	22	19	< 1	1527	195	101	52	75.82	16.14	2.57	2.25	3.2	0	15	20	16.98	0.55	< 0.5	1.1	0.27	< 0.05	0.23	105	8.3
SC 23	35.1	8.59	8.1	0.4	17	6	3	1238	187	120	58	72.06	18.14	3.58	2.94	3.3	0	16	59	36.38	0.82	< 0.5	1.2	< 0.20	< 0.05	< 0.20	84.8	8.4
SC 24	2.5	6.13	6.7	0.2	10	5	5	550	243	274	20	44.86	33.03	11.46	1.42	4.7	4.5	19	13	0.25	0.97	< 0.5	< 0.5	< 0.20	< 0.05	< 0.20	54.9	5.7
SC 25	0	5.32	6.3	0.3	10	8	14	348	209	350	25	32.71	32.74	16.87	2.04	5.1	10.5	17	15	< 0.2	0.78	< 0.5	< 0.5	< 0.20	< 0.05	< 0.20	62.5	5.5
SC 26	0	6.74	5.5	0.3	10	10	12	340	228	226	24	25.22	28.19	8.6	1.55	6.4	30	15	26	< 0.2	1.69	< 0.5	< 0.5	< 0.20	< 0.05	< 0.20	61.2	4.8

## Sheet: TableS2. Texture_AggStability
Table S2. Soil texture and aggregate stability data for the North and South cores
Sample	Clay (%)	Silt (%)	Sand (%)	Water Stable Macroaggregates (%)
NC 1-2	15.07	15.52	69.41	2.24
NC 3	13.51	21.32	65.17	1.18
NC 4	14.65	17.61	67.74	1.33
NC 5	15.4	19.23	65.37	1.22
NC 6	12.38	19.37	68.25	1.13
NC 7	11.44	20.87	67.69	1.01
NC 8	10.08	15.04	74.88	1.08
NC 9	12.47	15.36	72.17	2.25
NC 10	12.96	14.18	72.86	1.9
NC 11	12.52	16.8	70.68	2.44
NC 12	7.48	23.2	69.32	1.89
NC 13	11.68	15.27	73.05	3.46
NC 14	13.35	14.29	72.36	2.15
NC 15	11.41	16.72	71.87	2.75
NC 16	10.23	21.64	68.13	1.7
NC 17	9.21	22.04	68.75	2.59
NC 18	7.57	19.79	72.64	1.84
NC 19	13.13	29.28	57.59	0.88
NC 20	15.16	28.48	56.36	0.78
NC 21	11.27	23.95	64.78	1.05
NC 22	9.31	26.81	63.88	1.45
NC 23	10.42	26.92	62.66	1.59
NC 24	13.76	25.89	60.35	0.95
NC 25	8.25	24.69	67.06	1.58
NC 26	9.41	26.22	64.37	0.75
NC 27	9.62	25.59	64.79	0.71
NC 28	15.57	24.05	60.38	0.74
NC 29	14.59	24.75	60.66	1.05
NC 30	15.63	21.27	63.1	0.85
NC 31	14.3	20.89	64.81	0.67
NC 32	15.5	24.73	59.77	0.73
NC 33	16.57	23.04	60.39	0.86
NC 34	16.86	19.96	63.18	0.94
NC 35	14.41	20.34	65.25	1.15
NC 36	15.55	21.64	62.81	0.88
NC 37	14.9	25.27	59.83	0.58
NC 38	13.92	21.83	64.25	0.96
NC 39	26.94	31.7	41.36	-
SC 1	11.98	19.95	68.07	1.74
SC 2	13.72	19.08	67.2	1.6
SC 3	11.05	22.05	66.9	1.71
SC 4	9.28	20.91	69.81	1.65
SC 5	11.69	14.06	74.25	1.32
SC 6	12.82	19.99	67.19	1.32
SC 7	12.55	20.9	66.55	1.01
SC 8	12.27	23.08	64.65	0.85
SC 9	10.24	22.82	66.94	1.37
SC 10	13.35	19.26	67.39	1.64
SC 11	11.56	17.75	70.69	2.06
SC 12	11.01	21.92	67.07	0.78
SC 13	13.1	21.84	65.06	0.13
SC 14	13.33	21.81	64.86	0.87
SC 15	10.34	23.12	66.54	0.88
SC 16	13.53	19.92	66.55	0.78
SC 17	12.9	21.67	65.43	0.9
SC 18	12.42	21.35	66.23	0.72
SC 19	11.31	23.97	64.72	0.42
SC 20	12.99	21.89	65.12	0.99
SC 21	10.88	22.49	66.63	1.33
SC 22	10.53	19.39	70.08	2.07
SC 23	10.49	21.64	67.87	1.46
SC 24	21.59	11.73	66.68	-
SC 25	21.55	28.5	49.95	-
SC 26	20.12	22.36	57.52	-

## Sheet: TableS3. QuantiativeXRD
Table S3. Quantitative mineral composition as determined by poweder x-ray diffraction analyses for the North and South cores
Sample	Depth (m)	Quartz (%)	Oxyhydroxides (%)	Plagioclase feldspars (%)	Potassium feldspars (%)	1:1 Phyllosilicates (%)	2:1 Phyllosilicates (%)
NC 1-2	1.5	32.4	1	16.4	19.8	4.1	26
NC 3	2.3	29	0.8	18.2	16.4	0.2	35
NC 4	3	31.3	0.9	16.6	10.5	2.3	39
NC 5	3.8	31.3	0.9	16.6	10.5	2.3	39
NC 6	4.6	21.8	1.2	14.7	5.6	3.8	53
NC 7	5.3	43.1	0.7	14.5	7.4	2.7	32
NC 8	6.1	39.4	0.9	16	9.3	2.9	32
NC 9	6.9	33.5	0.7	17.7	14.7	2.9	31
NC 10	7.6	27.2	1.1	18.3	17.8	2.9	33
NC 11	8.4	29.6	0.6	16.7	14.5	4.7	34
NC 12	9.1	31.3	1	17.1	17	4.2	29
NC 13	9.9	31.7	0.8	14	14.1	4.5	35
NC 14	10.7	24	1	16.1	13.3	4.9	41
NC 15	11.4	38.2	0.6	15.5	19.2	3	23
NC 16	12.2	32	0.9	16.7	17.6	2.9	30
NC 17	13	34	0.9	15.1	17.8	2.8	29
NC 18	13.7	29.9	1	12.2	10.2	1.4	46
NC 19	14.5	21.7	0.7	6.8	1.6	5.1	64
NC 20	15.2	32.7	0.9	8.1	7.2	2.2	49
NC 21	16	25.9	1	14.4	4.1	0.8	54
NC 22	16.8	32.8	1.1	15.7	18.3	3.1	29
NC 23	17.5	32.2	0.9	17.4	18.5	3.2	28
NC 24	18.3	31.6	1.3	13.6	11.8	1.6	40
NC 25	19	34.4	0.7	12.8	15.3	3.3	34
NC 26	19.8	36	0.9	14.8	2.7	0.2	46
NC 27	20.6	37.2	0.8	15.6	2.7	0.7	43
NC 28	21.3	33.1	1.4	16.3	6.7	1.3	41
NC 29	22.1	16.5	3.5	27	14.2	2.3	37
NC 30	22.9	11.2	1.8	23.9	7.4	0	56
NC 31	23.6	14.6	2.2	19.6	7.4	0.5	56
NC 32	24.4	18.6	2	20.8	9.5	0.7	48
NC 33	25.1	19.9	1.7	19.6	6.6	0.5	52
NC 34	25.9	19.1	2.3	21.6	10.5	2.7	44
NC 35	26.7	13	1.9	26.6	9.4	1.7	47
NC 36	27.4	18.4	1.7	22.8	5.7	0.2	51
NC 37	28.2	24.1	0.8	17.5	2	0	56
NC 38	29	16.6	1.3	20.8	5.2	0.5	56
NC 39	29.7	35.6	1.1	3.6	7.3	2.5	50
SC 1	0.8	31.2	0.8	18.4	16.2	3.9	30
SC 2	1.5	32.4	0.9	18	19	4.3	25
SC 3	2.3	37.1	1	17	20.6	2.9	21
SC 4	3	33.1	0.5	17.4	14.1	2.9	32
SC 5	3.8	33.3	0.8	17.3	13.5	2.9	32
SC 6	4.6	33.5	0.9	16.7	12.8	1.6	35
SC 7	5.3	32.4	0.7	14.2	5.1	2.3	45
SC 8	6.1	33.9	0.6	13.9	5.7	3.2	43
SC 9	6.9	33.7	0.9	14.7	10.7	1.4	39
SC 10	7.6	37	0.7	15.6	13.4	2.7	30
SC 11	8.4	38.4	1.1	13.8	19.8	3.2	24
SC 12	9.1	36.5	0.6	12.7	1.7	0	48
SC 13	9.9	23.2	1	12.1	1.1	1.8	61
SC 14	10.7	32.9	1	11.5	1.4	1.5	52
SC 15	11.4	30.4	0.7	16	2.7	1.5	49
SC 16	12.2	36.3	0.7	14.7	10.3	2.4	36
SC 17	13	22.2	1	15.4	6.7	4.3	50
SC 18	13.7	30.2	0.5	15.7	3.6	2.3	48
SC 19	14.5	32	0.8	13.7	3.3	0.8	49
SC 20	15.2	28	0.9	14.4	6.8	2	48
SC 21	16	27.6	0.8	15.2	11.5	3.6	41
SC 22	16.8	34.3	1.1	16.8	16.1	1.9	30
SC 23	17.5	32.3	0.9	17.5	19.1	2	28
SC 24	18.3	49.1	0.6	0.4	5.7	0.4	44
SC 25	19	52.3	0.9	0.4	8.5	0.7	37
SC 26	19.8	43.1	0.9	0.4	5.2	1.7	49

## Sheet: TableS4.SelectiveDissolution
Table S4. Selective dissolution data for the North and South cores.
Selective Dissolution Oxalate Extractions					Selective Dissolution Sodium- Citrate Extractions
Sample	Al	Mn	Fe	Si	Sample	Al	Mn	Fe	Si
	(g/kg soil)	(g/kg soil)	(g/kg soil)	(g/kg soil)		(g/kg soil)	(g/kg soil)	(g/kg soil)	(g/kg soil)
NC 1_2	0.72	0.2	0.68	0.67	NC 1_2	0.269105	0.221153	5.06985	0.64255
NC 3	0.4	0.11	0.53	0.29	NC 3	0.313649	0.173449	5.45416	0.755241
NC 4	0.38	0.14	0.92	0.44	NC 4	0.411935	0.461368	8.73235	1.53634
NC 5	0.46	0.28	1.7	0.6	NC 5	0.369109	0.438691	9.04582	1.56438
NC 6	0.26	0.087	1.5	0.25	NC 6	0.407636	0.33796	10.5462	1.26161
NC 7	0.54	0.2	6.2	0.45	NC 7	0.482334	0.334388	13.333	1.43069
NC 8	0.42	0.14	2.5	0.46	NC 8	0.346052	0.207645	8.78561	1.10214
NC 9	0.46	0.24	0.64	0.71	NC 9	0.303675	0.341147	6.85758	1.18509
NC 10	0.38	0.31	0.45	0.51	NC 10	0.238705	0.366873	6.49313	0.850786
NC 11	0.45	0.47	0.35	0.7	NC 11	0.288608	0.568272	9.32452	0.932789
NC 12	0.76	0.23	3.1	0.72	NC 12	0.425624	0.280787	7.43194	1.08603
NC 13	0.59	0.53	0.89	0.83	NC 13	0.294053	0.570541	8.73007	0.85616
NC 14	0.62	0.64	0.68	0.88	NC 14	0.265541	0.519281	8.66394	0.869259
NC 15	0.6	0.63	0.46	0.83	NC 15	0.24593	0.475585	6.62551	0.712326
NC 16	0.98	0.41	4	0.95	NC 16	0.376279	0.341895	7.54326	1.00484
NC 17	0.67	0.47	0.77	0.97	NC 17	0.300811	0.532974	7.845	0.892984
NC 18	0.5	0.23	0.73	0.65	NC 18	0.40937	0.318825	8.13947	1.2077
NC 19	0.68	0.18	1.5	1.1	NC 19	0.327492	0.330031	5.5639	1.91807
NC 20	0.89	0.19	2.9	1.2	NC 20	0.444398	0.30868	5.68937	1.54369
NC 21	2.8	0.14	1.6	1.2	NC 21	0.470105	0.247803	7.47298	1.5656
NC 22	0.64	0.18	1.3	0.51	NC 22	0.38602	0.276041	8.66149	0.827815
NC 23	0.71	0.23	1.9	0.5	NC 23	0.146093	0.169723	3.92646	0.218325
NC 24	0.98	0.2	3.6	1	NC 24	0.716782	0.297474	9.33888	1.60088
NC 25	0.75	0.19	1.2	0.76	NC 25	0.336052	0.275385	6.04745	0.739917
NC 26	0.56	0.11	2	0.48	NC 26	0.406221	0.189807	7.82865	1.37661
NC 27	0.8	0.15	4.3	0.71	NC 27	0.350146	0.17565	8.91432	1.06873
NC 28	1.1	0.21	4.2	0.98	NC 28	0.5148	0.294336	8.31169	1.40892
NC 29	1.1	0.26	3.9	0.72	NC 29	0.373855	0.453231	7.2591	0.952492
NC 30	2.4	0.54	10	1.7	NC 30	0.740409	0.584821	11.5261	2.15656
NC 31	2.2	0.46	9	1.7	NC 31	0.937975	0.648901	11.2378	1.96324
NC 32	1.8	0.68	8.6	1.2	NC 32	0.772753	1.21779	11.0884	1.71397
NC 33	1.7	0.49	7.7	1.1	NC 33	0.691166	0.65717	10.7575	1.89821
NC 34	1.7	0.67	7.9	1.2	NC 34	0.531913	0.864114	10.1681	1.56817
NC 35	2.3	0.36	5.4	1.2	NC 35	0.610954	0.469983	8.70091	1.74671
NC 36	1.7	0.35	4.6	1.1	NC36	0.703398	0.394694	8.92926	1.89727
NC 37	1.6	0.24	3.2	1	NC 37	0.746619	0.266465	9.89408	2.31583
NC 38	3	0.2	3.8	2.1	NC 38	0.605842	0.240153	7.24334	1.80877
NC 39	1.6	0.38	3.4	0.89	NC 39	1.03008	0.504813	13.1238	1.16976
SC 1	0.6	0.16	0.57	0.55	SC 1	0.245194	0.189226	4.60546	0.495043
SC 2	0.51	0.21	0.64	0.33	SC 2	0.191823	0.218482	4.30364	0.414003
SC 3	0.26	0.12	0.58	0.25	SC 3	0.19771	0.243457	4.49844	0.731328
SC 4	0.47	0.17	1.1	0.51	SC 4	0.220776	0.245046	5.30597	0.81324
SC 5	0.46	0.22	1.2	0.63	SC 5	0.212355	0.321729	6.0493	1.08266
SC 6	0.55	0.16	2.5	0.61	SC 6	0.204598	0.295734	6.07406	0.784726
SC 7	0.96	0.23	6.5	0.85	SC 7	0.292621	0.267782	7.78042	0.867453
SC 8	0.95	0.26	7.3	0.9	SC 8	0.209597	0.183012	7.03329	0.606101
SC 9	0.64	0.28	3.6	0.72	SC 9	0.207981	0.289693	6.48682	0.640774
SC 10	0.38	0.31	0.46	0.58	SC 10	0.122076	0.29582	3.69307	0.46264
SC 11	0.28	0.4	0.29	0.37	SC 11	0.169989	0.492465	5.99974	0.550588
SC 12	0.77	0.26	8.3	0.7	SC 12	0.308538	0.324335	10.8562	1.09894
SC 13	0.53	0.2	3.9	0.48	SC 13	0.357366	0.315782	10.5206	1.40362
SC 14	0.67	0.21	5	0.81	SC 14	0.32177	0.295889	10.6792	1.45071
SC 15	0.91	0.21	6	0.88	SC 15	0.346734	0.276244	9.73964	1.22118
SC 16	0.84	0.19	4.4	0.89	SC 16	0.417076	0.297777	8.48435	1.20088
SC 17	0.78	0.21	4.8	0.82	SC 17	0.355143	0.272234	9.01144	1.11113
SC 18	0.63	0.1	3.4	0.45	SC 18	0.242774	0.174616	8.1912	0.818935
SC 19	0.62	0.14	2.3	0.6	SC 19	0.250774	0.190002	8.85562	0.894045
SC 20	0.67	0.15	3	0.68	SC 20	0.391796	0.223737	7.35875	1.02458
SC 21	0.62	0.19	1.7	0.58	SC 21	0.285689	0.252402	6.21859	0.649004
SC 22	0.58	0.14	1.6	0.51	SC 22	0.259087	0.178005	5.68788	0.531866
SC 23	0.69	0.16	1.5	0.63	SC 23	0.24978	0.198211	5.10373	0.528997
SC 24	2.3	0.32	4.5	0	SC 24	0.555574	0.293007	5.63956	0.442003
SC 25					SC 25	0.450472	0.210503	6.18565	0.394665
SC 26	0.00088	0.00038	0.001	0.00066	SC 26	0.48906	0.650398	7.51283	0.591653

## Sheet: TableS5.ElementalGeochem
Table S5. Total elemental chemical composition data for the North and South cores.
Sample ID	SiO2 (%)	Al2O3 %	Fe2O3(T) %	MnO %	MgO %	CaO %	Na2O %	K2O %	TiO2 %	P2O5 %	LOI %	Total %	Ba (ppm)	Sr (ppm)	Y (ppm)	Sc (ppm)	Zr (ppm)	Be (ppm)	V (ppm)	CIW index
	%																(ppm)		(ppm)
NC 1-2	67.94	15.31	3.03	0.053	0.41	0.61	2.39	5.26	0.281	0.06	3.69	99.03	1154	122	57	13	158	4	22	83.6
NC 3	67.46	14.45	3.46	0.051	0.59	0.68	2.05	4.86	0.329	0.05	4.37	98.35	1045	122	44	11	186	3	35	84.1
NC 4	63.44	14.69	4.82	0.093	1.09	2.4	1.72	4.13	0.501	0.1	5.38	98.35	937	154	43	13	263	3	59	78.1
NC 5	66.15	13.91	4.55	0.081	0.79	2.03	1.73	4.03	0.426	0.08	4.6	98.38	934	156	40	11	253	3	48	78.7
NC 6	66.87	14.15	4.99	0.08	1.01	1.07	1.51	3.75	0.534	0.07	4.57	98.6	739	154	30	10	282	3	71	84.6
NC 7	69.35	12.79	4.84	0.072	0.83	1.01	1.5	3.39	0.502	0.09	4.26	98.63	718	158	26	9	271	3	69	83.6
NC 8	68.85	13.26	4.88	0.068	0.8	1.05	1.62	3.72	0.437	0.06	3.81	98.57	874	158	31	10	241	3	53	83.2
NC 9	68.65	14.61	3.33	0.069	0.59	1.07	2.02	5.03	0.297	0.08	2.78	98.52	1364	123	55	14	195	3	17	82.5
NC 10	70.49	14.04	3.28	0.067	0.47	0.92	2.07	5.18	0.281	0.06	2.11	98.96	1551	136	50	12	199	3	13	82.4
NC 11	69.78	13.86	3.39	0.081	0.46	0.85	1.95	5	0.266	0.06	2.51	98.22	1507	132	52	12	209	3	14	83.2
NC 12	69.73	13.98	3.44	0.056	0.47	0.92	2.03	5	0.287	0.07	2.74	98.71	1276	135	44	11	186	3	23	82.6
NC 13	70.32	13.73	3.42	0.08	0.42	0.76	1.85	5.07	0.267	0.07	2.45	98.43	1525	131	50	12	203	3	13	84
NC 14	67.74	14.54	3.61	0.085	0.56	0.93	1.94	4.98	0.317	0.09	3.42	98.22	1471	135	56	14	202	3	19	83.5
NC 15	72.31	13.73	3.24	0.081	0.42	0.81	1.99	5.26	0.274	0.08	2.14	100.3	1632	140	51	13	185	3	14	83.1
NC 16	70.09	13.8	3.52	0.063	0.48	0.88	1.94	4.82	0.293	0.08	2.58	98.53	1300	137	44	11	198	3	23	83
NC 17	71.3	13.83	3.43	0.077	0.46	0.83	1.89	5.15	0.287	0.08	2.32	99.64	1547	139	49	12	212	3	14	83.6
NC 18	66.94	15.56	4.63	0.073	0.87	0.83	1.48	5.14	0.442	0.07	3.42	99.46	1202	116	48	14	242	3	40	87.1
NC 19	61.45	14.15	4.78	0.091	1.46	3.73	0.74	3.68	0.522	0.08	8.19	98.86	638	134	33	11	246	3	60	76
NC 20	65.11	14.4	4.73	0.079	1.15	2.26	0.96	4.14	0.469	0.08	5.39	98.77	882	108	35	11	221	3	51	81.7
NC 21	63.03	13.97	7.09	0.121	2.07	2.26	1.65	3.11	1.29	0.2	4.23	99.03	613	144	33	18	206	3	122	78.1
NC 22	70.53	14.05	3.32	0.07	0.41	0.72	1.85	5.01	0.313	0.05	2.58	98.89	994	113	59	13	192	11	24	84.5
NC 23	70.18	14.42	3.39	0.075	0.42	0.66	1.67	5.03	0.307	0.06	3.09	99.31	967	109	58	13	203	4	24	86.1
NC 24	68.57	13.87	4.49	0.079	0.8	1.13	1.67	4.54	0.505	0.1	2.98	98.74	992	122	44	13	187	6	43	83.2
NC 25	70.34	14.16	3.22	0.071	0.37	0.68	1.71	5.13	0.256	0.05	2.64	98.63	1000	106	56	13	169	3	20	85.6
NC 26	65.42	15.73	5.42	0.07	1.18	0.94	1.59	3.77	0.588	0.1	4.32	99.14	714	137	36	12	272	3	74	86.1
NC 27	64.83	15.6	5.52	0.073	1.25	0.99	1.57	3.7	0.596	0.06	4.32	98.51	702	141	33	12	269	3	78	85.9
NC 28	66.74	14.2	5.23	0.082	1.18	1.21	1.62	3.52	0.625	0.08	4.17	98.67	752	166	31	11	273	3	73	83.4
NC 29	63.77	15.04	4.95	0.102	1.14	1.9	2.64	3.43	0.843	0.1	4.64	98.56	1003	277	31	10	347	2	73	76.8
NC 30	53.49	14.65	11.13	0.309	3.1	4.03	2.05	2.3	2.278	0.34	6.25	99.91	592	255	38	25	266	2	210	70.7
NC 31	59.44	15.02	7.48	0.182	1.82	2.16	2.02	3.05	1.259	0.17	5.84	98.44	761	218	31	15	290	2	113	78.2
NC 32	58.61	14.99	7.42	0.266	1.83	2.01	1.89	3.1	1.308	0.16	6.94	98.52	797	207	34	14	252	2	109	79.4
NC 33	55.81	15.41	8.84	0.222	2.35	2.35	1.77	2.82	1.537	0.19	8.33	99.63	710	216	31	17	248	2	139	78.9
NC 34	60.6	14.35	6.97	0.201	1.83	2.19	2.11	3	1.176	0.18	5.79	98.4	793	225	30	14	269	2	104	76.9
NC 35	61.36	14.95	7.15	0.136	2.22	3.02	2.37	2.8	0.886	0.13	5.46	100.5	756	283	30	17	252	2	116	73.5
NC 36	60.07	16.27	6.97	0.125	1.99	2.11	1.95	3.24	0.84	0.1	6.62	100.3	720	216	33	16	235	3	95	80
NC 37	60.06	15.85	6.66	0.09	2	1.89	1.63	3.19	0.715	0.09	6.48	98.66	624	178	30	16	213	3	93	81.8
NC 38	58.39	15.8	7.62	0.106	2.75	2.9	1.74	2.79	0.773	0.09	6.92	99.87	605	233	31	17	222	3	112	77.3
NC 39	66.4	13.68	5.79	0.116	1.33	0.49	0.49	3.83	0.786	0.1	6.47	99.48	604	68	31	12	280	2	87	93.3
SC 1	69.7	14.48	3.23	0.057	0.47	0.59	1.97	4.85	0.31	0.05	4.07	99.77	1064	125	49	12	202	3	27	85
SC 2	68.86	14.45	3.01	0.061	0.44	0.7	2.15	4.97	0.3	0.05	4.01	99	1099	131	48	12	189	3	25	83.5
SC 3	69.81	13.63	3.21	0.063	0.43	1.08	2.15	4.88	0.281	0.05	2.96	98.55	1227	146	46	11	189	3	20	80.8
SC 4	69.46	13.3	3.7	0.061	0.54	1.38	1.9	4.55	0.33	0.05	3.47	98.73	1090	148	43	11	186	3	30	80.2
SC 5	68.14	13.21	4.3	0.069	0.68	2.07	1.79	4.27	0.403	0.07	4.53	99.53	1074	170	46	12	226	3	37	77.4
SC 6	66.54	13.3	4.64	0.069	0.8	1.45	1.78	4.1	0.434	0.08	5.36	98.55	972	168	38	11	229	3	47	80.5
SC 7	66.83	13.77	5.89	0.083	1.3	1.23	1.51	3.45	0.567	0.07	4.88	99.57	681	152	27	11	248	3	73	83.4
SC 8	65.02	14.66	5.64	0.082	1.06	1.04	1.5	3.7	0.549	0.08	5.24	98.56	746	160	30	11	258	4	78	85.2
SC 9	66.96	14.75	4.83	0.086	0.92	0.97	1.71	4.41	0.46	0.07	3.89	99.07	1085	130	44	14	246	4	45	84.6
SC 10	67.62	14.36	4.48	0.101	0.85	0.95	1.81	4.57	0.423	0.08	3.22	98.46	1216	129	53	14	223	5	30	83.9
SC 11	71.33	13.24	3.27	0.081	0.45	0.78	1.77	4.93	0.264	0.06	2.8	98.98	1494	133	50	12	212	3	13	83.9
SC 12	64.82	15.34	6.15	0.086	1.21	0.82	1.37	3.81	0.614	0.07	5.11	99.4	700	114	34	13	259	4	76	87.5
SC 13	64.32	15.62	5.94	0.08	1.23	0.82	1.37	3.82	0.629	0.08	5.24	99.14	704	113	33	13	266	4	75	87.7
SC 14	64.5	15.36	5.9	0.078	1.25	0.84	1.34	3.78	0.619	0.08	5.32	99.07	717	113	34	13	268	3	75	87.6
SC 15	65.72	15.27	6.1	0.089	1.29	1.11	1.55	3.55	0.614	0.07	4.75	100.1	697	148	32	12	276	3	75	85.2
SC 16	69.1	14.12	4.76	0.068	0.76	1.18	1.75	4.33	0.433	0.06	3.83	100.4	988	151	39	11	215	3	46	82.8
SC 17	67.14	14.24	5.53	0.077	1.02	1.2	1.65	3.52	0.528	0.08	4.53	99.51	760	166	31	11	248	3	68	83.3
SC 18	64.82	15.87	5.78	0.074	1.31	1.12	1.64	3.77	0.603	0.06	4.97	100	625	138	36	12	276	4	73	85.2
SC 19	65.06	15.51	5.68	0.072	1.21	0.94	1.49	3.95	0.593	0.07	4.53	99.11	665	126	33	13	272	30	74	86.5
SC 20	68.61	14.08	5	0.072	0.93	1.05	1.67	4.2	0.468	0.06	3.73	99.87	850	137	35	11	238	31	55	83.8
SC 21	70.49	14.59	4.01	0.077	0.61	0.86	1.81	4.55	0.378	0.05	3	100.4	885	127	55	13	223	4	34	84.5
SC 22	72.02	14.13	3.17	0.069	0.34	0.78	2.07	4.9	0.254	0.03	2.39	100.2	862	102	58	14	158	5	18	83.2
SC 23	72.51	13.43	2.88	0.064	0.32	0.7	2.1	5	0.223	0.05	2.19	99.47	830	98	54	12	144	4	17	82.7
SC 24	74.19	11.81	4.96	0.038	1.14	0.22	0.12	4.83	0.435	0.16	2.54	100.5	593	18	33	7	246	2	70	97.2
SC 25	77.31	9.56	4.26	0.039	0.83	0.42	0.09	4.3	0.375	0.29	2	99.48	514	17	33	6	215	2	64	94.9
SC 26	76.09	11.14	3.53	0.069	0.98	0.21	0.1	4.38	0.38	0.15	2.41	99.43	464	20	32	7	224	2	57	97.3

## Sheet: TableS6. MixedModels
Table S6. Linear mixed model parameters using core as the random effect and organic matter, pH, and depth as fixed effects.
Fixed Parameter Estimates for Linear Mixed Model Regression for DTPA-Mn
Term	Estimate	Std Error	DFDen	t Ratio	Prob>|t|	95% Lower	95% Upper
Intercept	0.0445023	0.0504625	53.7	0.88	0.3818	-0.056682	0.145686
Depth	0.52903	0.0820023	54	6.45	<.0001	0.364624	0.693436
pH	-0.293782	0.130445	54	-2.25	0.0284	-0.555309	-0.032254
pct.OM	0.396998	0.195362	54	2.03	0.0471	0.0053199	0.788675
Fixed Parameter Estimates for Linear Mixed Model Regression for DTPA-Fe
Term	Estimate	Std Error	DFDen	t Ratio	Prob>|t|	95% Lower	95% Upper
Intercept	0.029138	0.213497	1	0.14	0.914	-2.80669	2.86497
Depth	0.212465	0.0904916	54	2.35	0.0226	0.0310402	0.39389
pH	-0.094735	0.13332	53.6	-0.71	0.4804	-0.362067	0.172597
pct.OM	0.758923	0.132961	53.2	5.71	<.0001	0.492264	1.02558
Fixed Parameter Estimates for Linear Mixed Model Regression for Feo:Fetotal
Term	Estimate	Std Error	DFDen	t Ratio	Prob>|t|	95% Lower	95% Upper
Intercept	0.0007988	9.988e-05	1	8	0.0863	-0.000621	0.0022184
Depth	0.000137	6.2424e-05	52.5	2.2	0.0326	1.18e-05	0.0002623
pH	-6.595e-06	9.0424e-05	54	-0.07	0.9421	-0.000188	0.0001747
pct.OM	0.0002994	8.9461e-05	53.4	3.35	0.0015	0.00012	0.0004788
